# Supplementary material for: Evaluating AI-Generated Molecules for Drug Discovery: From Generic Metrics to Translational Readiness
Source: Int J Mol Sci. 2026 Jun 30;27(13):5916. doi: 10.3390/ijms27135916 (PMC13362286; doi:10.3390/ijms27135916)
Supplement: Supplementary file 1 [file ijms-27-05916-s001.zip]

Archive with 1 entries (1 files):
- ijms-4377961-supplementary.pdf
